# Supplementary material for: Real-World Data of Patients with BRAF V600E-Mutated Metastatic Colorectal Cancer Treated with Trifluridine/Tipiracil
Source: Cancers (Basel). 2024 Dec 12;16(24):4140. doi: 10.3390/cancers16244140 (PMC11674344; doi:10.3390/cancers16244140)
Supplement: Supplementary file 1 [file cancers-16-04140-s001.zip]

Archive with 1 entries (1 files):
- cancers-3338479-supplementary.pdf
